# Supplementary material for: Phylogenomics of Tick Inward Rectifier Potassium Channels and Their Potential as Targets to Innovate Control Technologies
Source: Front Cell Infect Microbiol. 2021 Mar 19;11:647020. doi: 10.3389/fcimb.2021.647020 (PMC8018274; doi:10.3389/fcimb.2021.647020)
Supplement: Supplementary file 2 [file Table_1.xlsx]

## Sheet: Sheet1
species	common name	accession	cds	length	protein	length	notes
Amblyomma aureolatum		GFAC01003848.1	ATGAAGTTCGTCGAGATGGAGAACGGCCAGGCGTGGCAGCAGCTCATCTCTCGGGGCCACGGCGTGCACGCGTCTTCAGGGGGCGGCGGCATCCCTGGCGACTCGGACTACGAAACGCCCAGCAACCAGGGCGAAACTAGCACAAGCAGCCGGCGCATCCTGACCAAGCACCTTTCGCTCAATGGCTTTCCACGGTGCGCCGATTCCGCGGCCAATGGAGGCAACGGTGCCGATGACTCTCCAGTGGTCCGCTATCAGAAGGCGAAAATCATCCCAAGCCGGGTGCGCAAAAGAGTCATCTTCAAGAATGGCAGTGTCAACCTCTCCAAGGAGCATGTCTACAAGCGCTCACAACGCTACCTCCAGGATATATTCACTACTCTGGTGGACATTCAGTGG…	1473	MKFVEMENGQAWQQLISRGHGVHASSGGGGIPGDSDYETPSNQGETSTSSRRILTKHLSLNGFPRCADSAANGGNGADDSPVVRYQKAKIIPSRVRKRVIFKNGSVNLSKEHVYKRSQRYLQDIFTTLVDIQWRWNLMVFSMGFILSWLVFAIIWWLIMFAHGDFDPHEGEWTPCIVEVTSFTSAFLFSLETQHTIGYGSRAITPECPEAVFILCMQSITGVMIQCFMAGIVFAKLSRPKKRSQTLLFSRNAVVCLRDGKLCLLFRVGDMRKSHIIGTSISAQIIRRKVTAEGEVIPYYHTQLDVRFDAGTDSILFIWPATIVHEINETSPFYNMSAEDVLREKFEIVVILEGTIESTGQSIQARSSYLPSELLWGHRFEQLVRFQKDSSEYLVDYSKF…	490
Dermacentor variabilis	American dog tick	GGTZ01000785.1	ATGAAGTTTGTCGAGATGGAGAATGGCCAGGCGTGGCAGCAGCTCATCTCACGTGGCCACGGCGTCCACTCGTCCGGCGGAGGGGGCGTGGCCGGTGACTCGGACTACGAGACGCCCAGCAACCAAGGTGAGACGAGCACGAGCAGCAGGCGCATCCTGACCAAGCACCTGTCGCTGAACGGCTTCCCGCGATGTGCCGACTCGGCGGGCAACGGTGGCAACGGCGCCGAGGACTCGCCCGTGGTCCGCTACCAGAAGGCCAAGATCATCCCAAGTCGGGTGCGCAAGAGGGTCATCTTCAAGAATGGCAGCGTCAACCTCTCCAAAGAGCACGTCTACAAGCGCTCGCAGCGATACCTGCAAGACATCTTTACAACACTGGTGGACATCCAGTGGAGG…	1461	MKFVEMENGQAWQQLISRGHGVHSSGGGGVAGDSDYETPSNQGETSTSSRRILTKHLSLNGFPRCADSAGNGGNGAEDSPVVRYQKAKIIPSRVRKRVIFKNGSVNLSKEHVYKRSQRYLQDIFTTLVDIQWRWNLMVFSMGFILSWLVFAIIWWLIMFAHGDFDPHEGEWTPCIVEVTSFTSAFLFSLETQHTIGYGSRAITPECPEAVFILCMQSITGVMIQCFMAGIVFAKLSRPKKRSQTLLFSRNAVVCLRDGKLCLLFRVGDMRKSHIIGTSISAQIIRRKVTAEGEVIPYYHTQLDVRFDAGTDSILFIWPATIVHEINETSPFYNMSAEDVLREKFEIVVILEGTIESTGQSIQARSSYLPSELLWGHRFEQLVRFQKDSSEYLVDYSKFN…	486
Haemaphysalis longicornis	Asian longhorned tick	GIKJ01016725.1	ATGAAGTTTGTCGAGATGGAGAACGGCCAGGCCTGGCAGCAGCTCATCTCTCGCGGCCATGGGGTCCATGCGTCGGGCGGTGGGGTGGCCGGGGACTCCGACTACGAGGCGCCCAGCAACCAGGGCGAGAGCAGCACCAGCAGCCGGCGCATCCTGACCAAGCACCTGTCGCTGAACGGGTTCCCCCGTTGCGCCGACCCGTCGTCCAACGGAGCCAACGGGGCCGAGGACTCGCCCGTGGTGCGCTACCAGAAGGCCAAGATCATTCCCAGCCGGGTGCGCAAGAGGGTCATCTTCAAGAACGGCAGCGTCAACCTCTCCAAGGAGCACGTGTACAAGCGCTCGCAGCGCTACCTGCAGGACATCTTCACCACCCTGGTGGACATCCAGTGGAGGTGG…	1443	MKFVEMENGQAWQQLISRGHGVHASGGGVAGDSDYEAPSNQGESSTSSRRILTKHLSLNGFPRCADPSSNGANGAEDSPVVRYQKAKIIPSRVRKRVIFKNGSVNLSKEHVYKRSQRYLQDIFTTLVDIQWRWNLMVFSMGFILSWLVFAIIWWLIMFAHGDFDPHDEGEKWTPCIVDVTSFTSAFLFSLETQHTIGYGSRAITPECPEAVFILCMQSITGVMIQCFMAGIVFAKLSRPKKRSQTLLFSRNAVVCLRDGKLCLLFRVGDMRKSHIIGTSISAQIIRRKVTAEGEVIPYYHTQLDVRFDAGTDSILFIWPATIVHEINDTSPFYNMSAEDVLREKFEIVVILEGTIESTGQSIQARSSYLPSELLWGHRFEQLVRFQKDSSEYLVDYSKF…	480
Hyalomma excavatum		GEFH01003741.1	ATGAAGTTCGTCGAGATGGAGAACGGCCAGGCGTGGCAGCAGCTCATCTCTCGTGGCCACGGCGTCCACTCGGCCGGCGGAGGGGGCGTCACCGGCGACTCCGACTACGAGACGCCCAGCAACCAGGGTGAAACGAGCACGAGCAGCAGGCGCATCCTAACCAAACACCTCTCGCTGAATGGCTTCCCGCGGTGTGCCGACTCAGCGGCCAATGGCGGCAACGGCGCCGAGGACTCGCCAGTTGTCCGCTACCAGAAGGCCAAGATCATCCCGAGCAGGGTACGCAAGAGGGTCATCTTCAAAAACGGCAGCGTTAACCTTTCCAAGGAGCATGTCTACAAGCGCTCGCAGCGATACCTGCAGGACATCTTCACCACGTTGGTTGACATTCAGTGGAGG…	1467	MKFVEMENGQAWQQLISRGHGVHSAGGGGVTGDSDYETPSNQGETSTSSRRILTKHLSLNGFPRCADSAANGGNGAEDSPVVRYQKAKIIPSRVRKRVIFKNGSVNLSKEHVYKRSQRYLQDIFTTLVDIQWRWNLMVFSMGFILSWLVFAIIWWLIMFAHGDFDPHEGEWTPCIVEVTSFTSAFLFSLETQHTIGYGSRAITPECPEAVFILCMQSITGVMIQCFMAGIVFAKLSRPKKRSQTLLFSRNAVVCLRDGKLCLLFRVGDMRKSHIIGTSISAQIIRRKVTAEGEVIPYYHTQLDVRFDAGTDSILFIWPATIVHEINETSPFYNMSAEDVLREKFEIVVILEGTIESTGQSIQARSSYLPSELLWGHRFEQLVRFQKDSSEYLVDYSKFN…	488
Ixodes holocyclus	Australian paralysis tick	GIBQ01000735.1	ATGAAGTTGGTCGAGATGGAGAATGGCCAGGCCTGGCAGCAGCTCATCTCCAGGAGCCATGGGCTCAACATACCGTCGCCGGGCGGCGACTCTGACTACGACACGCCCAGCAACCAGGGCGAGTCGAGCACGAGCAGTCGGCGCATCTTGACGAAGCACCTTTCGCTGAATGGCTTCCCCCGGTGTGCGGACTCGGGAGACGGCGGGAACGACGGTAACGCGCAGGATTCTCCCGTGGTGCGTTACCAGAAGGCCAAGATCATCCCCAGCAGGGTGCGTAGAAGGGTCATCTTCAAAAATGGCAGCGTCAACCTCTCCAAAGAGCACGTCTACAAGAGGTCGCAGAGGTACCTCCAGGACATCTTCACCACGCTGGTGGACATCCAGTGGCGCTGGAAC…	1425	MKLVEMENGQAWQQLISRSHGLNIPSPGGDSDYDTPSNQGESSTSSRRILTKHLSLNGFPRCADSGDGGNDGNAQDSPVVRYQKAKIIPSRVRRRVIFKNGSVNLSKEHVYKRSQRYLQDIFTTLVDIQWRWNLMVFSMGFILSWLVFAIIWWLIMFAHGDFDSHEGEWTPCIVDVNSFTSAFLFSLETQHTIGYGSRAITPECPEAVFILCMQSITGVMIQCFMAGIVFAKLSRPKKRSQTLLFSRNAVVCLRDGKLCLLFRVGDMRKSHIIGTNISAQIIRRKVTAEGEVIPYYHTQLDVRFDAGTDSILFIWPATIVHEINETSPFYNMSAEDVLREKFEIVVILEGTIESTGQSIQARSSYLPSELLWGHRFEQLVRFQKDSSEYLVDYSKFNNT…	474
Ixodes persulcatus	Taiga tick	GBXQ01023957.1	ATGAAGTTCGTGGAGATGGAGAACGGCCAAGCGTGGCAGCAGCTCATCTCCCGGAGCCACGGGCTGAACACCTCGGCGGCCGGGGGAGGCGCCGGGGACTCGGACTACGACACACCCAGTAACCAGGGCGAGTCCAGCACGAGCAGCCGCCGCATCCTGACCAAGCACCTGTCCCTGAACGGGTTTCCGCGGTGCGCGGACGGCGGGGACGGCGTGGGCGGCGGCAACGCCGACGACTCTCCCGTGGTGCGCTACCAGAAGGCCAAGATCATCCCGAGCAGGGCGCGCAAGAGGGTCATCTTCAAGAACGGCAGCGTGAACCTCTCCAAGGAGCACGTCTACAAGAGGTCGCAGCGCTACCTCCAGGACATCTTCACCACCCTGGTGGACATTCAATGG…	1440	MKFVEMENGQAWQQLISRSHGLNTSAAGGGAGDSDYDTPSNQGESSTSSRRILTKHLSLNGFPRCADGGDGVGGGNADDSPVVRYQKAKIIPSRARKRVIFKNGSVNLSKEHVYKRSQRYLQDIFTTLVDIQWRWNLMVFSMGFILSWLVFAIIWWLIMFAHGDFDPHEGDWTPCIVDVTSFTSAFLFSLETQHTIGYGSRAITPECPEAVFILCMQSITGVMIQCFMAGIVFAKLSRPKKRSQTLLFSRNAVVCLRDGKLCLLFRVGDMRKSHIIGTNIAAQIIRRKVTAEGEVIPYYHTQLDVRFDAGSDSILFIWPATIVHEIGETSPFYNMSAEDVLREKFEIVVILEGTIESTGQSIQARSSYLPSELLWGHRFEQLVRFQKDSSEYLVDYSKF…	479
Ixodes ricinus	Castor bean tick	GFVZ01130232.1	ATGAAGTTCGTGGAGATGGAGAACGGCCAGGCGTGGCAGCAGCTCATCTCCCGGAGCCACGGGCTGAACACCTCGGCGGCCGGGGGAGGCGCCGGGGACTCGGACTACGACACGCCCAGTAACCAGGGCGAGTCTAGTACGAGCAGCCGTCGCATCCTGACCAAGCACCTGTCCCTGAACGGGTTTCCGCGCTGCGCGGACGGCGGGGACGGCGTTGGCGGTGGCAACGCCGACGACTCTCCCGTGGTGCGCTACCAGAAGGCCAAGATCATCCCGAGCAGGGCGCGAAAGAGGGTCATCTTCAAGAACGGCAGCGTGAACCTCTCCAAGGAGCACGTCTACAAGAGGTCGCAGCGCTACCTCCAGGACATCTTCACCACCCTGGTGGACATTCAATGG…	1440	MKFVEMENGQAWQQLISRSHGLNTSAAGGGAGDSDYDTPSNQGESSTSSRRILTKHLSLNGFPRCADGGDGVGGGNADDSPVVRYQKAKIIPSRARKRVIFKNGSVNLSKEHVYKRSQRYLQDIFTTLVDIQWRWNLMVFSMGFILSWLVFAIIWWLIMFAHGDFDPHEGDWTPCIVDVTSFTSAFLFSLETQHTIGYGSRAITPECPEAVFILCMQSITGVMIQCFMAGIVFAKLSRPKKRSQTLLFSRNAVVCLRDGKLCLLFRVGDMRKSHIIGTNIAAQIIRRKVTAEGEVIPYYHTQLDVRFDAGSDSILFIWPATIVHEIGETSPFYNMSAEDVLREKFEIVVILEGTIESTGQSIQARSSYLPSELLWGHRFEQLVRFQKDSSEYLVDYSKF…	479
Ixodes scapularis	Black-legged tick	GGIX01123694.1	ATGAAGTTCGTGGAGATGGAGAACGGCCAGGCGTGGCAGCAGCTCATCTCCCGGAGCCACGGGCTGAACCCCTCGGCGGCCGGGGGAGGTGCCGGGGACTCGGACTACGACACACCCAGTAACCAGGGCGAGTCTAGCACGAGCAGCCGTCGCATCCTGACCAAGCACCTGTCCCTGAACGGGTTTCCGCGGTGCGCGGACGGCGGGGACGGCGTGGGCGGCGGCAACGCCGACGACTCTCCCGTGGTGCGCTACCAGAAGGCCAAGATCATCCCGAGCAGGGCGCGAAAGAGGGTCATCTTCAAGAACGGCAGCGTGAACCTCTCCAAGGAGCACGTCTACAAGAGGTCGCAGCGCTACCTCCAGGACATCTTCACCACCCTGGTGGACATTCAATGG…	1440	MKFVEMENGQAWQQLISRSHGLNPSAAGGGAGDSDYDTPSNQGESSTSSRRILTKHLSLNGFPRCADGGDGVGGGNADDSPVVRYQKAKIIPSRARKRVIFKNGSVNLSKEHVYKRSQRYLQDIFTTLVDIQWRWNLMVFSMGFILSWLVFAIIWWLIMFAHGDFDPHEGDWTPCIVDVTSFTSAFLFSLETQHTIGYGSRAITPECPEAVFILCMQSITGVMIQCFMAGIVFAKLSRPKKRSQTLLFSRNAVVCLRDGKLCLLFRVGDMRKSHIIGTNIAAQIIRRKVTAEGEVIPYYHTQLDVRFDAGSDSILFIWPATIVHEIGETSPFYNMSAEDVLREKFEIVVILEGTIESTGQSIQARSSYLPSELLWGHRFEQLVRFQKDSSEYLVDYSKF…	479
Ornithodoros erraticus		GFWV01008518.1	ATGAAGCTGACAGATATGGACAATGGCCAAGCCTGGCAGCAACTGATTTCGAGGAGCTCACATGCCCCGAGGGGTGACAATGATTCCGACTATGATACTCCACCACAAAGTGCTCAGGGTGAAAGCACGGGAGGAAAGCGTCCGCCTCTCACGAAGCATTTATCACTCAACGGGTTCCCAAAGTGTGGCGAAATGGAAGGAGGGGATTCTCCAGCCATCCGCTACCAGAAAGCCAAGATTATTCCGAGTAGGGTGCGAAAACGCGTCATCTTTAAGAACGGATCTGTAAACCTCTCAAAAGAACATGTCTACAAACGGTCACAACGCTACCTGCAGGACATATTCACAACTCTAGTGGATATCCAATGGCGTTGGAACCTAATGGTTTTCTCCATGGGC…	1476	MKLTDMDNGQAWQQLISRSSHAPRGDNDSDYDTPPQSAQGESTGGKRPPLTKHLSLNGFPKCGEMEGGDSPAIRYQKAKIIPSRVRKRVIFKNGSVNLSKEHVYKRSQRYLQDIFTTLVDIQWRWNLMVFSMGFILSWLVFAIIWWLIMFAHGDFDPHEGEEWTPCILEVTSFTSAFLFSLETQHTIGYGSRSITPECPEAVFILCMQSITGVMIQCFMAGIVFAKLSRPKKRSQTLLFSRNAVICLRDGRLCLLFRVGDMRKSHIIGTNISAQIIRRKVTAEGEVIPYYHTQLDVRFDAGTDSILFIWPATIVHEINETSPFYHMSAEDVLREKFEIVVILEGTIESTGQSIQARSSYLPSELLWGHRFEQLVRFQKDSSEYLVDYSKFNNTYEVETP…	492	no stop codon
Ornithodoros moubata	African hut tampan	GFJQ01004171.1	ATGAAATTAACCGACATGGACAGCGGCCAGATGTGGCAACAGCTCATTTCCAGGAGTCCACACAGCCCAAGGGGAGAGAATGACTCCGACTACGACACACCGCCACAAAGCGCTCCGGATGAAGTTACCGGTGGAAAACGACCACACCTGTCCAAGCATCTGTCGCTCAACGGGTTCCCTAAATGTGGCGAAGGAGAAGGAGGGGATTCGCCTGCCGTCCGCTACCAGAAGGCCAAGATAATCCCCAGCAGGGTGCGGAAACGCGTCATTTTCAAGAATGGGTCGGTGAACCTGTCCAAAGAGCACGTCTACAAACGGTCACAACGTTACCTGCAGGACATCTTCACAACCCTGGTGGACATCCAGTGGCGCTGGAACCTCATGGTATTCTCCATGGGT…	1458	MKLTDMDSGQMWQQLISRSPHSPRGENDSDYDTPPQSAPDEVTGGKRPHLSKHLSLNGFPKCGEGEGGDSPAVRYQKAKIIPSRVRKRVIFKNGSVNLSKEHVYKRSQRYLQDIFTTLVDIQWRWNLMVFSMGFILSWLVFAIIWWLIMFAHGDFDPHEGEEWTPCIVEVTSFTSAFLFSLETQHTIGYGFRAITPECPEAVFILCMQSITGVMIQCFMAGIVFAKLSRPKKRSQTLLFSRNAVICLRDGRLCLLFRVGDMRKSHIIGTSISAQIIRRKVTAEGEVIPYYHTQLDVRFDAGTDSILFIWPATIVHEINETSPFYHMSAEDVLREKFEIVVILEGTIESTGQSIQARSSYLPSELLWGHRFEQLVRFQKDSSEYLVDYSKFNNTYEVETP…	486	no stop codon
Ornithodoros rostratus		GCJJ01005425.1	ATGAAATTAACCGATATGGACAATGGCCAGGTGTGGCAGCAACTCATTTCGAGGAGCTCGCACAGCCCAAGAGGGGAGAATGACTCCGACTACGACACACCACCTCAAAGTGCTCCGGTGGAAGGCAAAGGTGGGAAGCGTCCACCCCTCACCAAACATTTGTCGCTCAACGGATTTCCCAAGTGTGGCGAAGGAGAAGGAGGAGATTCACCTGCTGTTCGATACCAGAAAGCCAAAATAATACCCAGTAGGGTACGGAAACGCGTCATTTTCAAGAATGGATCGGTGAACCTCTCAAAAGAGCACGTGTACAAACGCTCACAACGCTACCTACAGGACATATTCACGACACTCGTGGACATCCAATGGCGCTGGAACTTGATGGTGTTCTCCATGGGT…	1458	MKLTDMDNGQVWQQLISRSSHSPRGENDSDYDTPPQSAPVEGKGGKRPPLTKHLSLNGFPKCGEGEGGDSPAVRYQKAKIIPSRVRKRVIFKNGSVNLSKEHVYKRSQRYLQDIFTTLVDIQWRWNLMVFSMGFILSWLVFAIIWWLIMFAHGDFDPHDGEEWTPCIVEVTSFTSAFLFSLETQHTIGYGSRAITPECPEAVFILCMQSITGVMIQCFMAGIVFAKLSRPKKRSQTLLFSRNAVICLRDGRLCLLFRVGDMRKSHIIGTNISAQIIRRKVTAEGEVIPYYHTQLDVRFDAGTDSILFIWPATIVHEINETSPFYHMSAEDVLREKFEIVVILEGTIESTGQSIQARSSYLPSELLWGHRFEQLVRFQKDSSEYLVDYSKFNNTYEVETP…	485
Ornithodoros turicata	Relapsing fever tick	GDIE01101609.1	ATGAAATTAACCGACATGGACAATGGCCAAGTCTGGCAGCAACTCATCTCGAGGAGCTCTCACAGCCCGAGGGGTGAAAATGACTCTGACTACGACACACCGCCTCAAAGCGCCCAGGGCATGGGGGGGAAGCGTCCACCTCTCACCAAGCATCTGTCGCTCAACGGGTTTCCAAAGTGCGGCGAAGGGGAAGGAGGGGATTCTCCGGCAGTCCGCTACCAGAAGGCAAAGATCATACCCAGTAGGGTACGCAAACGGGTGATTTTCAAGAATGGATCAGTGAACCTCTCAAAAGAACACGTCTACAAACGGTCACAGCGCTACCTGCAGGATATATTCACGACCCTTGTGGACATTCAATGGCGCTGGAACCTCATGGTCTTCTCCATGGGCTTCATA…	1470	MKLTDMDNGQVWQQLISRSSHSPRGENDSDYDTPPQSAQGMGGKRPPLTKHLSLNGFPKCGEGEGGDSPAVRYQKAKIIPSRVRKRVIFKNGSVNLSKEHVYKRSQRYLQDIFTTLVDIQWRWNLMVFSMGFILSWLVFAIIWWLIMFAHGDFDPHEGEDWTPCIVEVTSFTSAFLFSLETQHTIGYGSRAITPECPEAVFILCMQSITGVMIQCFMAGIVFAKLSRPKKRSQTLLFSRNAVICLRDGRLCLLFRVGDMRKSHIIGTNISAQIIRRKVTAEGEVIPYYHTQLDVRFDAGTDSILFIWPATIVHEINETSPFYHMSAEDVLREKFEIVVILEGTIESTGQSIQARSSYLPSELLWGHRFEQLVRFQKDSSEYLVDYSKFNNTYEVETPLC…	489
Rhipicephalus annulatus		WOVY00000000	ATGAAGTTTATGGAGATGGAGAACGGCCAGGCATGGCAGCAGCTCATCTCTCGGGGCCATGGCGTCCACTCTGCCGGCGGAGTGGGCGTCGCCGGAGACTCGGACTACGAGACACCCAGCAACCAGGGTGAGACTAGCACGAGCAGCCGGCGCATCTTGACCAAGCACCTGTCGCTGAATGGCTTCCCGCGATGCGCCGACGCGGCCGGCAATGGAGGCAACGGGGCCGAGGACTCGCCCGTGGTCCGCTACCAGAAGGCCAAGATCATCCCGAGCAGGGTGCGCAAGAGAGTCATCTTCAAGAACGGCAGCGTCAACCTCTCCAAGGAGCACGTATACAAGCGCTCCCAGCGTTACCTGCAGGACATCTTCACCACCCTGGTTGACATTCAGTGGAGG…	1467	MKFMEMENGQAWQQLISRGHGVHSAGGVGVAGDSDYETPSNQGETSTSSRRILTKHLSLNGFPRCADAAGNGGNGAEDSPVVRYQKAKIIPSRVRKRVIFKNGSVNLSKEHVYKRSQRYLQDIFTTLVDIQWRWNLMVFSMGFILSWLVFAIIWWLIMFAHGDFDPHEGEWTPCIVEVTSFTSAFLFSLETQHTIGYGSRAITPECPEAVFILCMQSITGVMIQCFMAGIVFAKLSRPKKRSQTLLFSRNAVVCLRDGKLCLLFRVGDMRKSHIIGTSISAQIIRRKVTAEGEVIPYYHTQLDVRFDAGTDSILFIWPATIVHEINETSPFYNMSAEDVLREKFEIVVILEGTIESTGQSIQARSSYLPSELLWGHRFEQLVRFQKDSSEYLVDYSKFN…	488	genome
Rhipicephalus appendiculatus	Brown ear tick	GEDV01010278.1	ATGAAGTTCGTGGAGATGGAGAACGGCCAGGCGTGGCAGCAGCTCATCTCTCGGGGCCACGGCGTCCACTCTGCCGGCGGAGTGGGCGTCGCTGGGGACTCGGACTACGAGACACCCAGCAACCAGGGTGAGACAAGCACGAGCAGCCGGCGCATCTTGACCAAGCACCTGTCGCTGAATGGCTTCCCGCGATGCGCCGACGCGGCCGGCAACGGGGGCAACGGTGCCGAGGACTCGCCCGTGGTGCGCTACCAGAAAGCCAAGATCATCCCGAGCAGGGTCCGCAAGAGGGTCATCTTCAAGAACGGCAGCGTCAACCTCTCCAAGGAGCACGTCTACAAGCGCTCCCAGCGATACCTGCAGGACATCTTCACCACGCTGGTTGACATTCAGTGGAGG…	1464	MKFVEMENGQAWQQLISRGHGVHSAGGVGVAGDSDYETPSNQGETSTSSRRILTKHLSLNGFPRCADAAGNGGNGAEDSPVVRYQKAKIIPSRVRKRVIFKNGSVNLSKEHVYKRSQRYLQDIFTTLVDIQWRWNLMVFSMGFILSWLVFAIIWWLIMFAHGDFDPHDGEWTPCIVEVTSFTSAFLFSLETQHTIGYGSRAITPECPEAVFILCMQSITGVMIQCFMAGIVFAKLSRPKKRSQTLLFSRNAVVCLRDGKLCLLFRVGDMRKSHIIGTSISAQIIRRKVTAEGEVIPYYHTQLDVRFDAGTDSILFIWPATIVHEINETSPFYNMSAEDVLREKFEIVVILEGTIESTGQSIQARSSYLPSELLWGHRFEQLVRFQKDSSEYLVDYSKFN…	487
Rhipicephalus bursa		GFZJ01000158.1	ATGAAGTTTGTGGAGATGGAGAACGGTCAGGCATGGCAGCAGCTCATCTCTCGGGGCCATGGCGTCCACTCTGCCGGCGGAGTGGGCGTCGCCGGAGACTCTGACTACGAGACACCCAGCAACCAGGGTGAGACTAGCACGAGCAGCCGGCGCATCTTGACTAAGCACCTGTCGCTGAATGGCTTCCCGCGATGCGCCGACGCGGCCGGCAACGGGGGCAACGGCGCCGAGGACTCGCCCGTCGTCCGCTACCAGAAGGCCAAGATCATCCCGAGCAGGGTGCGCAAGAGGGTCATCTTCAAGAACGGCAGCGTCAACCTCTCCAAGGAGCACGTCTACAAGCGCTCCCAGCGTTACCTGCAGGACATCTTCACCACCCTGGTTGACATTCAGTGGAGG…	1464	MKFVEMENGQAWQQLISRGHGVHSAGGVGVAGDSDYETPSNQGETSTSSRRILTKHLSLNGFPRCADAAGNGGNGAEDSPVVRYQKAKIIPSRVRKRVIFKNGSVNLSKEHVYKRSQRYLQDIFTTLVDIQWRWNLMVFSMGFILSWLVFAIIWWLIMFAHGDFDPHEGEWTPCIVEVTSFTSAFLFSLETQHTIGYGSRAITPECPEAVFILCMQSITGVMIQCFMAGIVFAKLSRPKKRSQTLLFSRNAVVCLRDGKLCLLFRVGDMRKSHIIGTSISAQIIRRKVTAEGEVIPYYHTQLDVRFDAGTDSILFIWPATIVHEINETSPFYNMSAEDVLREKFEIVVILEGTIESTGQSIQARSSYLPSELLWGHRFEQLVRFQKDSSEYLVDYSKFN…	487
Rhipicephalus haemaphysaloides		GIJA01021829.1	ATGAAGTTCGTCGAGATGGAGAACGGCCAGGCGTGGCAGCAGCTCATCTCTCGAGGCCATGGCGTCCACTCAGCCGGCGGAGTGGGCGTCGCGGGCGACTCGGACTACGAGACGCCCAGCAACCAGGGCGAGACGAGCACGAGCAGCCGGCGCATCTTGACCAAGCACCTCTCGCTGAACGGTTTCCCGCGATGCGCCGATGCGGCCGGCAACGGAGGCAACGGCGCCGAGGACTCACCCGTGGTCCGCTACCAGAAGGCCAAGATCATCCCGAGCAGGGTGCGCAAGAGGGTCATCTTCAAGAACGGCAGCGTCAACCTTTCCAAAGAGCACGTCTACAAGCGCTCGCAGCGATACCTGCAGGACATCTTCACCACGCTGGTTGACATTCAGTGGAGG…	1467	MKFVEMENGQAWQQLISRGHGVHSAGGVGVAGDSDYETPSNQGETSTSSRRILTKHLSLNGFPRCADAAGNGGNGAEDSPVVRYQKAKIIPSRVRKRVIFKNGSVNLSKEHVYKRSQRYLQDIFTTLVDIQWRWNLMVFSMGFILSWLVFAIIWWLIMFAHGDFDPHEGEWTPCIVEVTSFTSAFLFSLETQHTIGYGSRAITPECPEAVFILCMQSITGVMIQCFMAGIVFAKLSRPKKRSQTLLFSRNAVVCLRDGKLCLLFRVGDMRKSHIIGTSISAQIIRRKVTAEGEVIPYYHTQLDVRFDAGTDSILFIWPATIVHEINETSPFYNMSAEDVLREKFEIVVILEGTIESTGQSIQARSSYLPSELLWGHRFEQLVRFQKDSSEYLVDYSKFN…	488
Rhipicephalus microplus	Southern cattle fever tick	WOVZ00000000	ATGAAGTTTATGGAGATGGAGAACGGCCAGGCATGGCAGCAGCTCATCTCTCGGGGCCATGGCGTCCACTCTGCCGGCGGAGTGGGCGTCGCCGGAGACTCGGACTACGAGACGCCCAGCAACCAGGGTGAGACTAGCACGAGCAGCCGGCGCATCTTGACCAAGCACCTGTCGCTGAATGGCTTCCCGCGATGCGCCGACGCGGCCGGCAACGGAGGCAACGGGGCCGAGGACTCGCCCGTGGTCCGCTACCAGAAGGCCAAGATCATCCCGAGCAGGGTGCGCAAGAGAGTCATCTTCAAGAACGGCAGCGTCAACCTCTCCAAGGAACACGTATACAAGCGCTCCCAGCGTTACCTGCAGGACATCTTCACTACCCTGGTTGACATTCAGTGGAGG…	1473	MKFMEMENGQAWQQLISRGHGVHSAGGVGVAGDSDYETPSNQGETSTSSRRILTKHLSLNGFPRCADAAGNGGNGAEDSPVVRYQKAKIIPSRVRKRVIFKNGSVNLSKEHVYKRSQRYLQDIFTTLVDIQWRWNLMVFSMGFILSWLVFAIIWWLIMFAHGDFDPHEGEWTPCIVEVTSFTSAFLFSLETQHTIGYGSRAITPECPEAVFILCMQSITGVMIQCFMAGIVFAKLSRPKKRSQTLLFSRNAVVCLRDGKLCLLFRVGDMRKSHIIGTSISAQIIRRKVTAEGEVIPYYHTQLDVRFDAGTDSILFIWPATIVHEINETSPFYNMSAEDVLREKFEIVVILEGTIESTGQSIQARSSYLPSELLWGHRFEQLVRFQKDSSEYLVDYSKFN…	490	genome
Rhipicephalus pulchellus	Zebra tick	GACK01008623.1	ATGAAGTTTGCGGAGATGGAGAACGGCCAGGCGTGGCAGCAGCTCATCTCTCGCGGCCATGGCGTCCACTCTGCCGGCGGAGTGGGCGTCGCCGGGGACTCGGACTACGAGACACCCAGTAACCAGGGTGAGACGAGCACGAGCAGCCGGCGCATCTTGACCAAGCACCTGTCGCTGAATGGCTTCCCGCGATGCGCCGACGCGGCCGGCAACGGGGGCAACGGCGCCGAGGACTCGCCCGTGGTCCGCTACCAGAAGGCCAAGATCATCCCGAGCAGGGTGCGCAAGAGGGTCATCTTCAAGAACGGCAGCGTCAACCTCTCCAAGGAGCACGTCTACAAGCGCTCCCAGCGTTACCTGCAGGACATCTTCACCACTCTGGTTGACATTCAGTGGAGG…	1467	MKFAEMENGQAWQQLISRGHGVHSAGGVGVAGDSDYETPSNQGETSTSSRRILTKHLSLNGFPRCADAAGNGGNGAEDSPVVRYQKAKIIPSRVRKRVIFKNGSVNLSKEHVYKRSQRYLQDIFTTLVDIQWRWNLMVFSMGFILSWLVFAIIWWLIMFAHGDFDPHEGEWTPCIVEVTSFTSAFLFSLETQHTIGYGSRAITPECPEAVFILCMQSITGVMIQCFMAGIVFAKLSRPKKRSQTLLFSRNAVVCLRDGKLCLLFRVGDMRKSHIIGTSISAQIIRRKVTAEGEVIPYYHTQLDVRFDAGTDSILFIWPATIVHEINETSPFYNMSAEDVLREKFEIVVILEGTIESTGQSIQARSSYLPSELLWGHRFEQLVRFQKDSSEYLVDYSKFN…	488
Rhipicephalus sanguineus	Brown dog tick	GINV01002203.1	ATGAAGTTCGTCGAGATGGAGAACGGCCAGGCTTGGCAGCAGCTCATCTCTCGAGGCCATGGCGTCCACTCAGCCGGCGGAGTGGGCGTCGCCGGCGACTCGGACTACGAGACGCCCAGCAACCAGGGCGAGACGAGCACGAGCAGCCGGCGCATCTTGACCAAGCACCTCTCGCTGAACGGTTTCCCGCGATGCGCCGATGCGGCCGGCAACGGGGGCAACGGTGCGGAGGACTCACCCGTGGTCCGCTACCAGAAGGCCAAGATCATCCCGAGCAGGGTGCGCAAGAGGGTCATCTTCAAGAACGGCAGCGTCAACCTTTCCAAAGAGCACGTCTACAAGCGCTCGCAGCGATACCTGCAGGACATCTTCACCACGCTGGTTGACATTCAGTGGAGG…	1467	MKFVEMENGQAWQQLISRGHGVHSAGGVGVAGDSDYETPSNQGETSTSSRRILTKHLSLNGFPRCADAAGNGGNGAEDSPVVRYQKAKIIPSRVRKRVIFKNGSVNLSKEHVYKRSQRYLQDIFTTLVDIQWRWNLMVFSMGFILSWLVFAIIWWLIMFAHGDFDPHEGEWTPCIVEVTSFTSAFLFSLETQHTIGYGSRAITPECPEAVFILCMQSITGVMIQCFMAGIVFAKLSRPKKRSQTLLFSRNAVVCLRDGKLCLLFRVGDMRKSHIIGTSISAQIIRRKVTAEGEVIPYYHTQLDVRFDAGTDSILFIWPATIVHEINETSPFYNMSAEDVLREKFEIVVILEGTIESTGQSIQARSSYLPSELLWGHRFEQLVRFQKDSSEYLVDYSKFN…	488
Rhipicephalus zambeziensis		GFPF01010722.1	ATGAAGTTCGTGGAGATGGAGAACGGCCAGGCGTGGCAGCAGCTCATCTCCCGTGGCCACGGCGTCCACTCTGCCGGCGGAGTGGGCGTCGCCGGGGACTCGGACTACGAGACACCCAGCAACCAGGGTGAGACGAGCACGAGCAGCCGGCGCATCCTGACCAAGCACCTGTCGTTGAATGGCTTCCCACGATGCGCCGACGCGGCCGGCAACGGGGGCAACGGTGCCGAGGACTCACCCGTGGTCCGCTACCAGAAGGCCAAGATCATCCCGAGCAGGGTGCGCAAGAGGGTCATCTTCAAGAACGGCAGCGTCAACCTCTCCAAGGAGCACGTCTACAAGCGCTCCCAGCGTTACCTGCAGGACATCTTCACCACGCTGGTTGACATTCAGTGGAGG…	1464	MKFVEMENGQAWQQLISRGHGVHSAGGVGVAGDSDYETPSNQGETSTSSRRILTKHLSLNGFPRCADAAGNGGNGAEDSPVVRYQKAKIIPSRVRKRVIFKNGSVNLSKEHVYKRSQRYLQDIFTTLVDIQWRWNLMVFSMGFILSWLVFAIIWWLIMFAHGDFDPHEGEWTPCIVEVTSFTSAFLFSLETQHTIGYGSRAITPECPEAVFILCMQSITGVMIQCFMAGIVFAKLSRPKKRSQTLLFSRNAVVCLRDGKLCLLFRVGDMRKSHIIGTSISAQIIRRKVTAEGEVIPYYHTQLDVRFDAGTDSILFIWPATIVHEINETSPFYNMSAEDVLREKFEIVVILEGTIESTGQSIQARSSYLPSELLWGHRFEQLVRFQKDSSEYLVDYSKFN…	487
